# Supplementary material for: MAPK Signaling Pathway Is Essential for Female Reproductive Regulation in the Cabbage Beetle, Colaphellus bowringi
Source: Cells. 2022 May 10;11(10):1602. doi: 10.3390/cells11101602 (PMC9140119; doi:10.3390/cells11101602)
Supplement: Supplementary file 1 [file cells-11-01602-s001.zip]

Archive with 1 entries (1 files):
- cells-1664948-Supplementary.pdf
